# Supplementary material for: Channeled PM10, PM2.5 and PM1 Emission Factors Associated with the Ceramic Process and Abatement Technologies
Source: Int J Environ Res Public Health. 2022 Aug 5;19(15):9652. doi: 10.3390/ijerph19159652 (PMC9367777; doi:10.3390/ijerph19159652)
Supplement: Supplementary file 1 [file ijerph-19-09652-s001.zip]

Archive with 1 entries (1 files):
- ijerph-1712157-supplementary.pdf
